# Supplementary material for: Molecular characterization of BCoV infecting vaccinated and non-vaccinated cattle in Thrace district Türkiye and isolation of field strains
Source: Virol J. 2025 Dec 1;22:388. doi: 10.1186/s12985-025-03010-3 (PMC12667072; doi:10.1186/s12985-025-03010-3)
Supplement: Supplementary file 8 — Additional file 8. Title of data: Supplementary Table S8: Description of data: Heatmap analysis table in Excel format for the 39 BCoV strains used in this study. BCoV field isolates obtained in this study and positive control N=14, Other BCoV sequences obtained from GenBank N=25 [file 12985_2025_3010_MOESM8_ESM.xlsx]

## Sheet: Sheet 1 - Genious heat map
	OQ831428	OQ821701	OQ831427	OQ821703	OQ821702	OQ821710	OQ821709	OQ821711	OQ821708	OQ821707	OQ821706	EU814647.1	EU814648.1	MG757143.1	KM677177.1	KF169940.1	MK932862.1	MK932866.1	OQ821704	OQ821700	KM677178.1	OP652027.1	OQ821705	KF169918.1	KF169919.1	MK989623.1	OL477656.1	D00731.1	EF193075.1	JQ741970.1	M64668.1	DQ389660.1	U00735.2	OF134844.1	JQ741969.1	KM985631.1	AY935645.1	JQ741968.1	JX536392.1
OQ831428 - BCoV D Dec9		99.8	99.8	99.6	99.6	99.6	99.6	99.5	99.4	99.4	99.4	99.4	99.4	99.4	99	98.8	98.8	98.8	98.6	98.6	98.6	98.6	98.4	98.2	98.2	98.2	98.2	98	98	98	98	97.8	97.8	97.4	97.4	97.2	97.2	96.8	96.6
OQ821701 - BCoV 403 2 OS Usak partial S1 gene	99.8		100	99.8	99.8	99.8	99.8	99.7	99.6	99.6	99.6	99.6	99.6	99.6	99.2	99	99	99	98.8	98.8	98.8	98.8	98.6	98.4	98.4	98.4	98.4	98.2	98.2	98.2	98.2	98	98	97.6	97.6	97.4	97.4	97	96.8
OQ831427 - BCoV 704 2 OS Istanbul	99.8	100		99.8	99.8	99.8	99.8	99.6	99.5	99.5	99.5	99.5	99.5	99.8	99	98.8	99	99	98.6	98.8	98.6	98.6	98.8	98.3	98.3	98.6	98.1	98.1	98.3	98.3	98.3	97.8	98.1	97.4	97.6	97.4	97.4	96.9	96.4
OQ821703 - BCoV 1301 8 OS Tekirdag	99.6	99.8	99.8		99.6	99.6	99.6	99.5	99.4	99.4	99.4	99.4	99.4	99.4	99	98.8	98.8	98.8	98.6	98.6	98.6	98.6	98.4	98.2	98.2	98.2	98.2	98	98	98	98	97.8	97.8	97.4	97.4	97.2	97.2	96.8	96.6
OQ821702 - BCoV 1002 15 OS Edirne	99.6	99.8	99.8	99.6		100	99.6	99.5	99.4	99.4	99.4	99.4	99.4	99.4	99	98.8	98.8	98.8	98.6	98.6	98.6	98.6	98.4	98.2	98.2	98.2	98.2	98	98	98	98	97.8	97.8	97.4	97.4	97.2	97.2	96.8	96.6
OQ821710 - BCoV 1002 9 OS Edirne	99.6	99.8	99.8	99.6	100		99.6	99.5	99.4	99.4	99.4	99.4	99.4	99.4	99	98.8	98.8	98.8	98.6	98.6	98.6	98.6	98.4	98.2	98.2	98.2	98.2	98	98	98	98	97.8	97.8	97.4	97.4	97.2	97.2	96.8	96.6
OQ821709 - BCoV 2601 17 DS Kirklareli	99.6	99.8	99.8	99.6	99.6	99.6		99.9	99.8	99.8	99.8	99.8	99.8	99.8	99.4	99.2	98.8	98.8	99	99	99	99	98.8	98.6	98.6	98.2	98.6	98.4	98.4	98.4	98.4	98.2	98.2	97.8	97.8	97.6	97.6	97.2	97
OQ821711 - BCoV 2601 30 DS Kirklareli	99.5	99.7	99.6	99.5	99.5	99.5	99.9		99.7	99.7	99.7	99.7	99.7	99.7	99.3	99.1	98.7	98.7	98.9	98.9	98.9	98.9	98.7	98.5	98.5	98.1	98.5	98.3	98.3	98.3	98.3	98.1	98.3	97.7	97.7	97.5	97.5	97.1	96.9
OQ821708 - BCoV 2402 11 DS Kirklareli	99.4	99.6	99.5	99.4	99.4	99.4	99.8	99.7		100	100	100	100	99.6	99.6	99.4	99	99	99.2	98.8	99.2	99.2	99	98.8	98.8	98.4	98.8	98.6	98.6	98.6	98.6	98.4	98.4	98	98	97.8	97.8	97.4	97.2
OQ821707 - BCoV 2402 11 OS Kirklareli	99.4	99.6	99.5	99.4	99.4	99.4	99.8	99.7	100		100	100	100	99.6	99.6	99.4	99	99	99.2	98.8	99.2	99.2	99	98.8	98.8	98.4	98.8	98.6	98.6	98.6	98.6	98.4	98.4	98	98	97.8	97.8	97.4	97.2
OQ821706 - BCoV 2402 1 DS Kirklareli	99.4	99.6	99.5	99.4	99.4	99.4	99.8	99.7	100	100		100	100	99.6	99.6	99.4	99	99	99.2	98.8	99.2	99.2	99	98.8	98.8	98.4	98.8	98.6	98.6	98.6	98.6	98.4	98.4	98	98	97.8	97.8	97.4	97.2
EU814647.1 - Bovine coronavirusItaly-R	99.4	99.6	99.5	99.4	99.4	99.4	99.8	99.7	100	100	100		100	99.6	99.6	99.4	99	99	99.2	98.8	99.2	99.2	99	98.8	98.8	98.4	98.8	98.6	98.6	98.6	98.6	98.4	98.4	98	98	97.8	97.8	97.4	97.2
EU814648.1 - Bovine coronavirus Vaccine	99.4	99.6	99.5	99.4	99.4	99.4	99.8	99.7	100	100	100	100		99.6	99.6	99.4	99	99	99.2	98.8	99.2	99.2	99	98.8	98.8	98.4	98.8	98.6	98.6	98.6	98.6	98.4	98.4	98	98	97.8	97.8	97.4	97.2
MG757143.1 - Bovine coronavirus France-U	99.4	99.6	99.8	99.4	99.4	99.4	99.8	99.7	99.6	99.6	99.6	99.6	99.6		99.2	99	98.6	98.6	98.8	98.8	98.8	98.8	98.6	98.4	98.4	98	98.4	98.2	98.2	98.2	98.2	98	98	97.6	97.6	97.8	97.8	97	96.8
KM677177.1 - Bovine coronavirus Sweden-E	99	99.2	99	99	99	99	99.4	99.3	99.6	99.6	99.6	99.6	99.6	99.2		99	98.6	98.6	99.2	98.4	99.6	98.8	98.6	98.4	98.4	98	98.8	98.2	98.2	98.2	98.2	98	98	97.6	97.6	97.4	97.4	97	96.8
KF169940.1 - Bovine coronavirus France-E GIIb	98.8	99	98.8	98.8	98.8	98.8	99.2	99.1	99.4	99.4	99.4	99.4	99.4	99	99		98.6	98.6	98.6	98.2	98.6	98.6	98.4	98.6	98.6	97.8	98.2	98	98	98	98	98.2	97.8	97.8	97.4	97.6	97.6	97.2	97
MK932862.1 - Bovine coronavirus Iran-E	98.8	99	99	98.8	98.8	98.8	98.8	98.7	99	99	99	99	99	98.6	98.6	98.6		100	98.2	97.8	98.2	98.2	98	98.8	98.8	98.2	97.8	98	98	98	98	97.4	97.8	97	97.4	97.2	97.2	96.8	96.6
MK932866.1 - Bovine coronavirus Iran-E	98.8	99	99	98.8	98.8	98.8	98.8	98.7	99	99	99	99	99	98.6	98.6	98.6	100		98.2	97.8	98.2	98.2	98	98.8	98.8	98.2	97.8	98	98	98	98	97.4	97.8	97	97.4	97.2	97.2	96.8	96.6
OQ821704 - BCoV 1712 7 OS Edirne	98.6	98.8	98.6	98.6	98.6	98.6	99	98.9	99.2	99.2	99.2	99.2	99.2	98.8	99.2	98.6	98.2	98.2		98	98.8	98.4	98.2	98	98	97.6	99.6	97.8	97.8	97.8	97.8	97.6	97.6	97.2	97.2	97	97	96.6	96.4
OQ821700 - BCoV 703 12 OS Kirklareli	98.6	98.8	98.8	98.6	98.6	98.6	99	98.9	98.8	98.8	98.8	98.8	98.8	98.8	98.4	98.2	97.8	97.8	98		98	98	97.8	97.6	97.6	97.2	97.6	97.4	97.4	97.4	97.4	97.2	97.2	96.8	96.8	96.6	96.6	96.2	96
KM677178.1 - Bovine coronavirus Croatia-E	98.6	98.8	98.6	98.6	98.6	98.6	99	98.9	99.2	99.2	99.2	99.2	99.2	98.8	99.6	98.6	98.2	98.2	98.8	98		98.4	98.2	98	98	97.6	99.2	97.8	97.8	97.8	97.8	97.6	97.6	97.2	97.2	97	97	96.6	96.8
OP652027.1 - Bovine coronavirus Russia-U	98.6	98.8	98.6	98.6	98.6	98.6	99	98.9	99.2	99.2	99.2	99.2	99.2	98.8	98.8	98.6	98.2	98.2	98.4	98	98.4		98.6	98	98	97.6	98	97.8	97.8	97.8	97.8	97.6	97.6	97.2	97.2	97	97	97	96.8
OQ821705 - BCoV 2202 4 OS Kirklareli	98.4	98.6	98.8	98.4	98.4	98.4	98.8	98.7	99	99	99	99	99	98.6	98.6	98.4	98	98	98.2	97.8	98.2	98.6		97.8	97.8	97.4	97.8	97.6	97.6	97.6	97.6	97.4	97.4	97	97	96.8	96.8	96.4	96.6
KF169918.1 - Bovine coronavirus Denmark-R	98.2	98.4	98.3	98.2	98.2	98.2	98.6	98.5	98.8	98.8	98.8	98.8	98.8	98.4	98.4	98.6	98.8	98.8	98	97.6	98	98	97.8		100	97.6	97.6	98.6	98.6	98.6	98.6	98.4	98.4	98	98	98.2	98.2	97.6	97.6
KF169919.1 - Bovine coronavirus Denmark-E	98.2	98.4	98.3	98.2	98.2	98.2	98.6	98.5	98.8	98.8	98.8	98.8	98.8	98.4	98.4	98.6	98.8	98.8	98	97.6	98	98	97.8	100		97.6	97.6	98.6	98.6	98.6	98.6	98.4	98.4	98	98	98.2	98.2	97.6	97.6
MK989623.1 - Bovine coronavirus Turkey-R	98.2	98.4	98.6	98.2	98.2	98.2	98.2	98.1	98.4	98.4	98.4	98.4	98.4	98	98	97.8	98.2	98.2	97.6	97.2	97.6	97.6	97.4	97.6	97.6		97.2	97.4	97.8	97.8	97.8	96.8	97.6	96.4	97.2	96.6	96.6	95.8	96
OL477656.1 - Bovine coronavirus Poland-R	98.2	98.4	98.1	98.2	98.2	98.2	98.6	98.5	98.8	98.8	98.8	98.8	98.8	98.4	98.8	98.2	97.8	97.8	99.6	97.6	99.2	98	97.8	97.6	97.6	97.2		97.4	97.4	97.4	97.4	97.2	97.2	96.8	96.8	96.6	96.6	96.2	96.4
D00731.1 - Bovine coronavirus France-E	98	98.2	98.1	98	98	98	98.4	98.3	98.6	98.6	98.6	98.6	98.6	98.2	98.2	98	98	98	97.8	97.4	97.8	97.8	97.6	98.6	98.6	97.4	97.4		99.2	99.2	99.2	98.6	99	98.2	98.6	98.4	98.4	97.2	97.4
EF193075.1 - Bovine coronavirus Germany-U GI	98	98.2	98.3	98	98	98	98.4	98.3	98.6	98.6	98.6	98.6	98.6	98.2	98.2	98	98	98	97.8	97.4	97.8	97.8	97.6	98.6	98.6	97.8	97.4	99.2		100	100	98.6	99.8	98.2	99.4	98.4	98.4	97.2	97.4
JQ741970.1 - Bovine coronavirus CalfGard A609860-Vaccine USA-R	98	98.2	98.3	98	98	98	98.4	98.3	98.6	98.6	98.6	98.6	98.6	98.2	98.2	98	98	98	97.8	97.4	97.8	97.8	97.6	98.6	98.6	97.8	97.4	99.2	100		100	98.6	99.8	98.2	99.4	98.4	98.4	97.2	97.4
M64668.1 - Bovine coronavirus Vaccine	98	98.2	98.3	98	98	98	98.4	98.3	98.6	98.6	98.6	98.6	98.6	98.2	98.2	98	98	98	97.8	97.4	97.8	97.8	97.6	98.6	98.6	97.8	97.4	99.2	100	100		98.6	99.8	98.2	99.4	98.4	98.4	97.2	97.4
DQ389660.1 - Bovine coronavirus Korea-E-GIIa	97.8	98	97.8	97.8	97.8	97.8	98.2	98.1	98.4	98.4	98.4	98.4	98.4	98	98	98.2	97.4	97.4	97.6	97.2	97.6	97.6	97.4	98.4	98.4	96.8	97.2	98.6	98.6	98.6	98.6		98.4	99.2	98	98.6	98.6	97.4	97.6
U00735.2 - Bovine coronavirus Mebus strain GI	97.8	98	98.1	97.8	97.8	97.8	98.2	98.3	98.4	98.4	98.4	98.4	98.4	98	98	97.8	97.8	97.8	97.6	97.2	97.6	97.6	97.4	98.4	98.4	97.6	97.2	99	99.8	99.8	99.8	98.4		98	99.2	98.2	98.2	97	97.2
OF134844.1 - KR 1020210038171-A/22-Korea-Vaccine	97.4	97.6	97.4	97.4	97.4	97.4	97.8	97.7	98	98	98	98	98	97.6	97.6	97.8	97	97	97.2	96.8	97.2	97.2	97	98	98	96.4	96.8	98.2	98.2	98.2	98.2	99.2	98		97.6	98.2	98.2	97	97.2
JQ741969.1 - Bovine coronavirus USA-E	97.4	97.6	97.6	97.4	97.4	97.4	97.8	97.7	98	98	98	98	98	97.6	97.6	97.4	97.4	97.4	97.2	96.8	97.2	97.2	97	98	98	97.2	96.8	98.6	99.4	99.4	99.4	98	99.2	97.6		97.8	97.8	96.6	96.8
KM985631.1 - Bovine coronavirus China-E	97.2	97.4	97.4	97.2	97.2	97.2	97.6	97.5	97.8	97.8	97.8	97.8	97.8	97.8	97.4	97.6	97.2	97.2	97	96.6	97	97	96.8	98.2	98.2	96.6	96.6	98.4	98.4	98.4	98.4	98.6	98.2	98.2	97.8		100	97.6	98.2
AY935645.1 - Bovine coronavirus Korea-E WD	97.2	97.4	97.4	97.2	97.2	97.2	97.6	97.5	97.8	97.8	97.8	97.8	97.8	97.8	97.4	97.6	97.2	97.2	97	96.6	97	97	96.8	98.2	98.2	96.6	96.6	98.4	98.4	98.4	98.4	98.6	98.2	98.2	97.8	100		97.6	98.2
JQ741968.1 - Bovine coronavirus USA-R	96.8	97	96.9	96.8	96.8	96.8	97.2	97.1	97.4	97.4	97.4	97.4	97.4	97	97	97.2	96.8	96.8	96.6	96.2	96.6	97	96.4	97.6	97.6	95.8	96.2	97.2	97.2	97.2	97.2	97.4	97	97	96.6	97.6	97.6		98.2
JX536392.1 - Bovine coronavirus USA-R	96.6	96.8	96.4	96.6	96.6	96.6	97	96.9	97.2	97.2	97.2	97.2	97.2	96.8	96.8	97	96.6	96.6	96.4	96	96.8	96.8	96.6	97.6	97.6	96	96.4	97.4	97.4	97.4	97.4	97.6	97.2	97.2	96.8	98.2	98.2	98.2
